# Supplementary material for: The Domination of Penicillin G Degradation in Natural Surface Water: Effect of Calcium Ion and Biological Dissolved Organic Matter
Source: Antibiotics (Basel). 2025 Nov 11;14(11):1144. doi: 10.3390/antibiotics14111144 (PMC12649314; doi:10.3390/antibiotics14111144)
Supplement: Supplementary file 1 [file antibiotics-14-01144-s001.zip]

Archive with 1 entries (1 files):
- antibiotics-3916183-supplementary.pdf
